# Supplementary material for: Antibody agonists trigger immune receptor signaling through local exclusion of receptor-type protein tyrosine phosphatases
Source: Immunity. Author manuscript; Available in PMC 2026 Feb 24. (PMC7618792; doi:10.1016/j.immuni.2024.01.007)
Supplement: Supplementary Materials [file EMS212518-supplement-Supplementary_Materials.zip]

Archive with 6 entries (6 files):
- 1-s2.0-S1074761324000335-mmc3.mp4
- 1-s2.0-S1074761324000335-mmc4.mp4
- 1-s2.0-S1074761324000335-mmc5.mp4
- 1-s2.0-S1074761324000335-mmc1.pdf
- 1-s2.0-S1074761324000335-mmc2.xlsx
- 1-s2.0-S1074761324000335-mmc6.pdf
